# Supplementary material for: Genomic Features of Taiwanofungus gaoligongensis and the Transcriptional Regulation of Secondary Metabolite Biosynthesis
Source: J Fungi (Basel). 2024 Nov 27;10(12):826. doi: 10.3390/jof10120826 (PMC11678574; doi:10.3390/jof10120826)
Supplement: Supplementary file 1 [file jof-10-00826-s001.zip]

Archive with 1 entries (1 files):
- jof-3297590-supplementary.pdf
